# Supplementary material for: Shengxue Busui Decoction activates the PI3K/Akt and VEGF pathways, enhancing vascular function and inhibiting osteocyte apoptosis to combat steroid-induced femoral head necrosis
Source: Front Pharmacol. 2025 Jan 24;15:1506594. doi: 10.3389/fphar.2024.1506594 (PMC11803408; doi:10.3389/fphar.2024.1506594)
Supplement: Supplementary file 1 [file Table1.xlsx]

## Sheet: Sheet1
AverageShortestPathLength	BetweennessCentrality	ClosenessCentrality	ClusteringCoefficient	Degree	Eccentricity	IsSingleNode	name	NeighborhoodConnectivity	NumberOfDirectedEdges	NumberOfUndirectedEdges	PartnerOfMultiEdgedNodePairs	Radiality	selected	SelfLoops	shared name	Stress	TopologicalCoefficient	Type
2.41781	0.0412138	0.413598	0	87	4	FALSE	Curcumin	8.63218	0	87	0	0.995742	FALSE	0	Curcumin	299318	0.037597	成分
2.41096	0.0382596	0.414773	0	72	4	FALSE	Quercetin	12.9861	0	72	0	0.995763	FALSE	0	Quercetin	436178	0.0544823	成分
2.82534	0.00683991	0.353939	0	33	4	FALSE	Dioscin	14.1212	0	33	0	0.994518	FALSE	0	Dioscin	80560	0.0950812	成分
2.83904	0.00767489	0.352232	0	32	4	FALSE	Ethanol	12	0	32	0	0.994477	FALSE	0	Ethanol	85534	0.0814815	成分
2.57192	0.0117881	0.388815	0	28	4	FALSE	Kaempferol	22.1071	0	28	0	0.99528	FALSE	0	Kaempferol	190976	0.0972679	成分
2.65068	0.0085095	0.377261	0	28	4	FALSE	3beta-Hydroxyurs-12-En-28-Syre	18.4643	0	28	0	0.995043	FALSE	0	3beta-Hydroxyurs-12-En-28-Syre	106860	0.0900221	成分
2.69521	0.00658223	0.371029	0	28	4	FALSE	Genistein	17.3929	0	28	0	0.994909	FALSE	0	Genistein	79472	0.0905683	成分
2.68836	0.00698443	0.371975	0	25	4	FALSE	Ursolic Acid	19.8	0	25	0	0.99493	FALSE	0	Ursolic Acid	91986	0.101075	成分
2.68836	0.00595398	0.371975	0	25	4	FALSE	VITAMIN E	18.12	0	25	0	0.99493	FALSE	0	VITAMIN E	76644	0.092043	成分
2.64041	0.00675259	0.378729	0	24	4	FALSE	Baicalein	22.8333	0	24	0	0.995074	FALSE	0	Baicalein	109996	0.108624	成分
3.01027	0.0038057	0.332196	0	24	4	FALSE	Cholesterol	7.83333	0	24	0	0.993963	FALSE	0	Cholesterol	28610	0.0734767	成分
2.69178	0.00586961	0.371501	0	23	4	FALSE	Berberine	19.8261	0	23	0	0.99492	FALSE	0	Berberine	81986	0.100674	成分
2.68151	0.00558272	0.372925	0	19	4	FALSE	Baicalin	24.8421	0	19	0	0.99495	FALSE	0	Baicalin	86130	0.122897	成分
2.82192	0.0034572	0.354369	0	19	4	FALSE	Daidzein	15.9474	0	19	0	0.994529	FALSE	0	Daidzein	36246	0.0976952	成分
2.75	0.00419481	0.363636	0	19	4	FALSE	Capsaicin	20	0	19	0	0.994745	FALSE	0	Capsaicin	52276	0.109195	成分
2.76712	0.00380135	0.361386	0	18	4	FALSE	Myricetin	19.5	0	18	0	0.994693	FALSE	0	Myricetin	43778	0.108824	成分
2.72603	0.00376565	0.366834	0	18	4	FALSE	Calycosin	28.4444	0	18	0	0.994817	FALSE	0	Calycosin	80032	0.150794	成分
2.76027	0.003759	0.362283	0	18	4	FALSE	Wogonin	23.2778	0	18	0	0.994714	FALSE	0	Wogonin	57994	0.129522	成分
2.75342	0.00352092	0.363184	0	16	4	FALSE	Paeoniflorin	23.6875	0	16	0	0.994734	FALSE	0	Paeoniflorin	53686	0.128906	成分
2.75685	0.00344392	0.362733	0	16	4	FALSE	Vitamin D3	21.25	0	16	0	0.994724	FALSE	0	Vitamin D3	44738	0.115714	成分
2.91781	0.00275388	0.342723	0	15	4	FALSE	Acetaldehyde	15.7333	0	15	0	0.994241	FALSE	0	Acetaldehyde	39962	0.114212	成分
2.68493	0.00484915	0.372449	0	15	4	FALSE	Caffeic Acid	28.4667	0	15	0	0.99494	FALSE	0	Caffeic Acid	81142	0.139425	成分
3.05479	0.00197775	0.327354	0	14	4	FALSE	Cocaine	10.2857	0	14	0	0.993829	FALSE	0	Cocaine	15120	0.103175	成分
2.99315	0.00164593	0.334096	0	13	4	FALSE	CYCLOPAMINE	14.0769	0	13	0	0.994015	FALSE	0	CYCLOPAMINE	15018	0.119972	成分
2.7637	0.00271049	0.361834	0	13	4	FALSE	RUTIN	24.7692	0	13	0	0.994704	FALSE	0	RUTIN	54122	0.135052	成分
3.09247	0.00132355	0.323367	0	12	4	FALSE	Gallic Acid	11.6667	0	12	0	0.993716	FALSE	0	Gallic Acid	14996	0.131687	成分
2.97945	0.000981968	0.335632	0	12	4	FALSE	Isoliquiritigenin	20.0833	0	12	0	0.994056	FALSE	0	Isoliquiritigenin	18806	0.167398	成分
2.75342	0.00226903	0.363184	0	12	4	FALSE	luteolin	30.5833	0	12	0	0.994734	FALSE	0	luteolin	43424	0.164352	成分
2.78767	0.00309148	0.358722	0	11	4	FALSE	Palmitic Acid	25.4	0	11	1	0.994632	FALSE	0	Palmitic Acid	40298	0.14186	成分
2.65753	0.00326606	0.376289	0	11	4	FALSE	BETA-SITOSTEROL	37.6667	0	11	1	0.995022	FALSE	0	BETA-SITOSTEROL	59744	0.173776	成分

## Sheet: Sheet2
Molecular number	Name	Degree	Attribution of drugs
MOL000090	Curcumin	87	Angelica
MOL000098	Quercetin	72	Eucommia	Safflower	Astragalus	Achyranthes
MOL002441	Dioscin	33	Achyranthes
MOL000776	Ethanol	32	Angelica	Achyranthes
MOL000422	Kaempferol	28	White Peony	Eucommia	Safflower	Astragalus	Achyranthes
MOL000511	3beta-Hydroxyurs-12-En-28-Syre	28	Eucommia	Dipsacus
MOL000480	Genistein	28	Eucommia
MOL000511	Ursolic Acid	25	Eucommia
MOL002771	VITAMIN E	25	Safflower
MOL002714	Baicalein	24	Achyranthes	Safflower
MOL000953	Cholesterol	24	Safflower
MOL001454	Berberine	23	Eucommia	Achyranthes
MOL002776	Baicalin	19	Achyranthes	Safflower
MOL000390	Daidzein	19	Astragalus
MOL002579	Capsaicin	19	Astragalus
